# Supplementary material for: Pathology and molecular epidemiology of Mycobacterium pinnipedii tuberculosis in native New Zealand marine mammals
Source: PLoS One. 2019 Feb 12;14(2):e0212363. doi: 10.1371/journal.pone.0212363 (PMC6372207; doi:10.1371/journal.pone.0212363)
Supplement: S1 Table — (XLSX) [file pone.0212363.s001.xlsx]

## Sheet: Sheet 1
																Location and nature of tuberculosis lesions
Case no.	Species	Region found	Sex	Age class	Cause of death	TB confirmed on histo with: culture or ZN	Confirmed M. pinnipedii	Tissue cultured	Culture results	Culture ID	RD2 results on cultured organisms	VNTR result (Y or N) and group	FFPE Tissue for RD2	Result RD2 FFPE	AFOs	Superficial LNs	Lung granulomas	Thoracic LNs	Thoracic cavity	Abdominal LNs	Abdominal organs	Other significant findings
1	NZ sea lion	Otago, mainland NZ	M	A	TB	both	y	lung	positive	W16/0560-6	positive	y	lung + LN	positive	+++	Prescap, axillary, submandbular nodes enlarged, pale/yellow with multifocal to coalescing granulomas	miliary granulomas throughout all lung fields	tracheobronchial LNs enlarged, pale with multifocal caseation	pyogranulomatous mediastinitis, pleuritis; small volume turbid yellow thoracic fluid	granulomas in gastric, mesenteric and colic nodes	large numbers granulomas in spleen, liver, kidney; intestinal mucosa thickened focally at ileocecal junction
2	NZ sea lion	Otago, mainland NZ	M	A	TB	both	y	lung	positive	W16/0478-2	positive	y	lung	positive	+	multifocal caseating granulomas in axillary, cervical, prescapular and submandibular nodes	multifocal to coalescing caseating granulomas replace 2/3 of lung parenchyma	pulmonary node diffusely enlarged, soft, pale with flecks of mineral; all other thoracic nodes contain multiple discrete granulomas	several litres of serosanguinous fluid in thorax; granulomatous mediastinitis	granulomas in gastric, and ceco-colic nodes	multiple small granulomas in liver and spleen (not detected grossly)
3	NZ sea lion	Otago, mainland NZ	M	A	TB	both	y	prescapular LN	positive	W16/0489	positive	y	LN	positive	+++	right prescapular abscess, enlarged 3-4 x normal; Granulomas in right cervical, axillary, retropharyngeal and left cervical and retropharyngeal nodes	no pulmonary granulomas	single granuloma in thoracic lymph node found on histology		n	multifocal hepatocellular necrosis with suppurative and granulomatous infiltrate	jaundiced; discharging abscess at point of right shoulder; Strep spp cultured from discharge
4	NZ sea lion	Otago, mainland NZ	M	A	Metastatic neoplasia (carcinoma)	both	y	lung	positive	W16/0478-1	positive	y	LN + lung	negative	+	unspecified superficial nodes enlarged with multiple granulomas	miliary granulomas throughout all lung fields	granulomas in tracheobronchial nodes	turbid, greenish pleural and pericardial effusion; granulomatous mediastinitis	granulomas present in unspecified abdominal nodes	small granulomas, occasionally with central necrosis, in liver, kidney, cecal mucosa	metastatic carcinoma, poorly differentiated, liver, spleen, thoracic and abdominal lymph nodes, kidney; suppurative pyelonephritis
5	NZ sea lion	Otago, mainland NZ	M	A	TB	both	y	lung	positive	W15/0006	positive	y	lung	positive	++	not affected	large caseous granulomas throughout all lung fields	caseous lesions throughout pulmonary and tracheobronchial nodes	thick tan fluid in thoracic cavity; pyogranulomatous mediastinitis	caseous granulomas in colic and gastric nodes	n
								LN	positive	W14/0481-50	positive	y
								lung	positive	W14/0481-67	positive	y
6	NZ sea lion	Otago, mainland NZ	M	A	TB	ZN	n	no tissues available	na		na	na	lung	negative	rare	unspecified superficial nodes enlarged with multiple granulomas	multifocal pale, caseous nodules throughout lung	tracheobronchial LNs enlarged, pale with multifocal caseation	pleura and mediastinum thickened by coalescing granulomas	n	n
7	NZ sea lion	Otago, mainland NZ	M	A	TB	ZN	n	no tissues available	na		na	na	lung, LN (colonic)	negative	+++	not affected	multifocal granulomas all lung fields	pulmonary lymph node enlarged, pale, small granulomas		n	liver contains scattered small granulomas
8	NZ sea lion	Otago, mainland NZ	M	A	TB	ZN	n	no tissues available	na		na	na	lung	negative	rare	n	multifocal granulomas all lung fields	multifocal granulomas in thoracic lymph nodes		n	n
9	NZ sea lion	Otago, mainland NZ	M	A	TB	both	y	lung	positive		positive	culture not saved for DNA extraction	lung	positive	+++	enlarged parotid, submandicular, cervical and prescapular lymph nodes	multiple firm pale granulomas all lung fields	thoracic lymph nodes enlarged;multifocal to coalescing caseous granulomas on cut surface		mesenteric nodes enlarged, pale, multifocal caseous granulomas	n
10	NZ sea lion	Enderby Island, sub-Antarctic	F	A	TB	ZN	n	no tissues available	na		na	na	lung	negative	+++	affected nodes not specified	miliary granulomas throughout all lung fields	tracheobronchial nodes enlarged twice normal	approximately 1 litre translucent fluid in thorax; granulomatous inflammation of thoracic pleura including diaphragmatic surface	mesenteric nodes enlarged, multifocal caseous granulomas	granulomas in ovary, uterine horn, small intestinal wall
11	NZ sea lion	Enderby Island, sub-Antarctic	M	A	Predation (shark)	culture	y	lung	positive	W12/0358-1	positive	y	lung	negative	none	not affected	no pulmonary granulomas	multiple thoracic lymph nodes with granulomatous lesions	turbid fluid in thorax; granulomatous	n	n	shark predation involving caudal abdomen, pelvis, tail
								lung 2	positive	W12/0358-21	positive	y
								chest swab	positive	W12/0358-34	positive	y
12	NZ sea lion	Enderby Island, sub-Antarctic	F	A	TB	both	y	lung	positive	W12/0358-6	positive	y	lung	negative	rare	multifocal granulomas in right lung lobes	multifocal to coalescing caseating granulomas	granulomas in two tracheobronchial nodes		n	n
13	NZ sea lion	Enderby Island, sub-Antarctic	F	A	TB	both	y	lung	positive	W12/0358-13	positive	y	lung	negative	+		multifocal to coalescing granulomas throughout caudodorsal half of right lung	enlarged, but no granulomas on histology (reactive)	granulomatous mediastinitis	abdominal lymph nodes enlarged	n
14	NZ sea lion	Enderby Island, sub-Antarctic	F	A	TB	culture	y	lung	positive	W12/0358-2	positive	y	lung	negative	none	left axillary lymph node granulomas	multiple small pulmonary granulomas	tracheobronchial and mediastinal lymph node granulomas	large volume of yellow-green viscous fluid in thorax with clots of fibrin	gastric lymph node granulomas	n
	NZ sea lion							lung 2	positive	W12/0358-14	positive	y
15	NZ sea lion	Enderby Island, sub-Antarctic	F	A	Conspecific trauma	both	y	tracheobronchial LN	positive	W12/0358-28	positive	y	lung + LN	negative	+	not affected	single granuloma caudal right lung lobe	single macroscopic granuloma in one tracheobronchial node; pulmonary and tracheobronchial node granulomatous lymphadenitis histologically		n	n
								lung	negative		negative	na
								liver	negative		negative	na
16	NZ sea lion	Enderby Island, sub-Antarctic	M	S	Enteritis	ZN	n	tracheobronchial LN	negative		negative	na	LN	negative	+	not affected	no pulmonary granulomas	coalescing caseous granulomas in a single tracheobronchial node	n	n	n
								lung	negative		negative	na
17	NZ sea lion	Enderby Island, sub-Antarctic	M	S	TB	both	y	liver	positive	W12/0358-22	positive	y	LN	negative	+++	not affected	scavenged	scavenged	scavenged	unidentified abdominal node has granulomatous lymphadenitis	multifocal to coalescing granulomatous hepatitis with multifocal caseous necrosis	jaundiced; note most thoracic and abdominal organs have been scavenged; small piece of lung, several lymph nodes and liver remain
								hepatic LN	positive	W12/0358-30	positive	y
18	NZ sea lion	Enderby Island, sub-Antarctic	F	A	TB	ZN	n	no tissues available	na		na	na	lung	negative	+	not affected	coalescing caseous granulomas throughout lung fields	small granulomas without central necrosis thoracic nodes	granulomatous pleuritis and pericarditis	n	n
19	NZ sea lion	Enderby Island, sub-Antarctic	F	A	TB	both	y	lung	positive	W16/0560-1	positive	y	lung	negative	rare	not affected	multifocal to coalescing caseous granulomas throughout lungs	multifocal small granulomas without central caseation in tracheobronchial node	thick purulent exudate adherent to pleural surfaces	n	n
20	NZ sea lion	Enderby Island, sub-Antarctic	F	A	TB	both	y	lung	positive	W16/0560-2	positive	y	lung	negative	rare	not affected	no pulmonary granulomas	thoracic nodes contain multifocal small granulomas with minimal necrosis	several litres thick yellowish fluid with fibrinopurulent clots in thorax; granulomatous pleuritis, pericarditis and mediastinitis	n	small granulomas in liver
21	NZ sea lion	Enderby Island, sub-Antarctic	F	A	TB	both	y	LN	positive	W17/0044-6	positive	y	lung	negative	rare	caseous granulomas in prescapular node	no pulmonary granulomas	not affected	several litres watery yellowish fluid in thoras, with small fibrin flecks; granulomatous pleuritis, pericarditis and mediastinitis	multifocal to coalescing caseous lymphadenitis in mesenteric node	multiple caseous granulomas throughout spleen
22	NZ sea lion	Enderby Island, sub-Antarctic	F	S	TB	both	y	lung	positive	W16/0560-3	positive	y	lung	negative	rare	not affected	multifocal to coalescing caseating granulomas	granulomas in tracheobronchial node	granulomatous pleuritis and mediastinitis	n	n
23	NZ sea lion	Enderby Island, sub-Antarctic	M	A	TB	both	y	prescapular LN	positive	W16/0560-4	positive	y	lung	positive	++++	right prescapular node granulomatous lymphadentitis with extensive necrosis obliterates node; left prescapular node multifocal to coalescing caseous granulomas	no pulmonary granulomas	tracheobronchial and mediastinal lymph node granulomas	granulomatous pleuritis	granulomatous lymphadenitis mesenteric nodes	n	abscessated right prescapular lymph node with surrounding cellulitis
27	NZ sea lion	Auckland Island region	F	A	Bycatch	both	n	no tissues available	na		na	na	lung + LN	negative	rare	not affected	area of coalescing caseating granulomas in caudodorsal right lung lobe	tracheobronchial nodes	granulomatous pleuritis and pericarditis	n	n
24	NZ sea lion	Auckland Island region	M	A	Bycatch	both	y	lung	positive	W17/0044-3	positive	y	lung	negative	rare	not affected	caudodorsal lobes have multifocal caseous granulomas	mediastinal nodes have multifocal small granulomas	n	n	n
								mediastinal LN	positive	W17/0044-4	positive
26	NZ sea lion	Auckland Island region	M	A	Bycatch	both	y	lung	positive	W05/1520	positive	y	lung	positive	rare	not affected	no pulmonary granulomas	multiple granulomas in bronchial node	n	n	n
25	NZ sea lion	Auckland Island region	F	A	Bycatch	ZN	y	axillary LN	negative		negative	na	LN	negative	rare	left axillary lymph node granulomas	no pulmonary granulomas	n	n	n	n
28	NZ fur seal	Cook Strait, New Zealand	M	A	Bycatch	both	y	lung	positive	W17/0376-1	positive	y	LN? check	negative	rare	granulomas in right axillary lymph node	multifocal granulomas in lung	granulomas in tracheobronchial nodes	granulomatous pleuritis, pericarditis, mediastinitis	n	n
29	NZ fur seal	Bay of Plenty, New Zealand	F	A	TB	culture	y	lung	positive	W14/04168447	positive	y	lung	negative	+	3 granulomas in right axillary lymph node	50% of lung fields replaced by multifocal to colescing caseous granulomas	multifocal granulomas in hilar node		n	n
31	NZ fur seal	Otago, New Zealand	M	J	TB	both	y	lung	positive	W17/0696-1	positive	y	lung, abscess, LNs	negative	++	multifocal granulomas in right axillary, right prescapular, and both retropharyngeal nodes	multiple granulomas throughout lungs, occasionally caseated	multifocal to coalescing caseous granulomas in tracheobronchial nodes	100-200ml turbid fluid in thoracic cavity; granulomatous pleuritis, mediastinitis	multifocal to coalescing caseous lymphadenitis in pancreatic, gastric and ceco-colic nodes	mutliple small, non-caseating granulomas in liver and spleen	discharging sinus tract in right mandibular area, communicating with underlying cellulitis and abscessation
30	Hector's dolphin	Kaikoura, New Zealand	F	A	TB	both	y	lymph node	positive	W17/0044-1	positive	y	LN	positive	+++++	all superficial lymph nodes enlarged up to 10x normal by coalescing small caseating granulomas	scattered small (2-3mm) foci granulomas with necrosis	all thoracic nodes enlarged as per superficial lymph nodes		sublumbar, gastric, hepatic, mesenteric nodes effaced by coalescing caseating granulomas
Legend: Details for marine mammals diagnosed with tuberculosis. NZ = New Zealand; M = male; F = female: A = adult; S = subadult; J = juvenile; TB = tuberculosis; ZN = Ziehl Neelsen; N = no; Y = yes; LN = lymph node; na = not applicable; VNTR = variable number tandem repeat; FFPE = formalin-fixed paraffin embedded; AFOs = acid fast organisms. VNTR groups (field colour) are as determined by cluster…
